# Supplementary material for: Searching for G: A New Evaluation of SPM-LS Dimensionality
Source: J Intell. 2019 Jun 28;7(3):14. doi: 10.3390/jintelligence7030014 (PMC6789834; doi:10.3390/jintelligence7030014)
Supplement: Supplementary file 1 [file jintelligence-07-00014-s001.zip]

Archive with 6 entries (6 files):
- Appendix A.R
- Appendix B.R
- Auxiliary functions.R
- befa.out
- bidim.efa.out
- Main results.R
