# Supplementary material for: Searching for G: A New Evaluation of SPM-LS Dimensionality
Source: J Intell. 2019 Jun 28;7(3):14. doi: 10.3390/jintelligence7030014 (PMC6789834; doi:10.3390/jintelligence7030014)
Supplement: Supplementary file 1 [file jintelligence-07-00014-s001.zip › bidim.efa.out]

Mplus VERSION 7
MUTHEN & MUTHEN
03/28/2019   8:58 AM

INPUT INSTRUCTIONS

  TITLE:

  DATA:
    FILE IS "ravenR.dat";

  VARIABLE:
    NAMES ARE v1-v12;
    USEVARIABLES ARE v1-v12;
    CATEGORICAL ARE v1-v12;

   MODEL:

    F1 by v1 v2 v3 v4 v5 v6 v7~0 v8~0 v9~0 v10~0 v11~0 v12~0(*1);
    F2 by v1~0 v2~0 v3~0 v4~0 v5~0 v6~0 v7 v8 v9 v10 v11 v12(*1);
    v4 WITH v5;

  ANALYSIS:
    ROTATION = TARGET(OBLIQUE);
    ESTIMATOR IS WLSMV;
    ITERATIONS = 1000;
    CONVERGENCE = 0.00005;

  OUTPUT:  SAMPSTAT STANDARDIZED;

  SAVEDATA:
    FORMAT IS FREE;
    RECORDLENGTH = 1000;
    TYPE IS CORRELATION;


INPUT READING TERMINATED NORMALLY


SUMMARY OF ANALYSIS

Number of groups                                                 1
Number of observations                                         499

Number of dependent variables                                   12
Number of independent variables                                  0
Number of continuous latent variables                            2

Observed dependent variables

  Binary and ordered categorical (ordinal)
   V1          V2          V3          V4          V5          V6
   V7          V8          V9          V10         V11         V12

Continuous latent variables

  EFA factors
  *1:   F1          F2


Estimator                                                    WLSMV
Rotation                                                    TARGET
Row standardization                                    CORRELATION
Type of rotation                                           OBLIQUE
Maximum number of iterations                                  1000
Convergence criterion                                    0.500D-04
Maximum number of steepest descent iterations                   20
Optimization Specifications for the Exploratory Factor Analysis
Rotation Algorithm
  Number of random starts                                       30
  Maximum number of iterations                             1000000
  Derivative convergence criterion                       0.100D-04
Parameterization                                             DELTA

Input data file(s)
  ravenR.dat

Input data format  FREE


UNIVARIATE PROPORTIONS AND COUNTS FOR CATEGORICAL VARIABLES

    V1
      Category 1    0.240      120.000
      Category 2    0.760      379.000
    V2
      Category 1    0.090       45.000
      Category 2    0.910      454.000
    V3
      Category 1    0.196       98.000
      Category 2    0.804      401.000
    V4
      Category 1    0.176       88.000
      Category 2    0.824      411.000
    V5
      Category 1    0.144       72.000
      Category 2    0.856      427.000
    V6
      Category 1    0.236      118.000
      Category 2    0.764      381.000
    V7
      Category 1    0.299      149.000
      Category 2    0.701      350.000
    V8
      Category 1    0.419      209.000
      Category 2    0.581      290.000
    V9
      Category 1    0.427      213.000
      Category 2    0.573      286.000
    V10
      Category 1    0.605      302.000
      Category 2    0.395      197.000
    V11
      Category 1    0.643      321.000
      Category 2    0.357      178.000
    V12
      Category 1    0.675      337.000
      Category 2    0.325      162.000


SAMPLE STATISTICS


     ESTIMATED SAMPLE STATISTICS


           SAMPLE THRESHOLDS
              V1$1          V2$1          V3$1          V4$1          V5$1
              ________      ________      ________      ________      ________
      1        -0.705        -1.340        -0.855        -0.929        -1.061


           SAMPLE THRESHOLDS
              V6$1          V7$1          V8$1          V9$1          V10$1
              ________      ________      ________      ________      ________
      1        -0.718        -0.528        -0.205        -0.184         0.267


           SAMPLE THRESHOLDS
              V11$1         V12$1
              ________      ________
      1         0.367         0.455


           SAMPLE TETRACHORIC CORRELATIONS
              V1            V2            V3            V4            V5
              ________      ________      ________      ________      ________
 V1
 V2             0.593
 V3             0.469         0.689
 V4             0.408         0.679         0.497
 V5             0.428         0.654         0.620         0.915
 V6             0.436         0.624         0.729         0.696         0.768
 V7             0.233         0.479         0.376         0.583         0.643
 V8             0.315         0.401         0.407         0.594         0.614
 V9             0.126         0.360         0.477         0.424         0.417
 V10            0.280         0.464         0.627         0.773         0.729
 V11            0.245         0.251         0.305         0.437         0.322
 V12            0.127         0.056         0.037         0.444         0.363


           SAMPLE TETRACHORIC CORRELATIONS
              V6            V7            V8            V9            V10
              ________      ________      ________      ________      ________
 V7             0.482
 V8             0.537         0.533
 V9             0.466         0.492         0.549
 V10            0.614         0.484         0.489         0.456
 V11            0.424         0.416         0.443         0.485         0.585
 V12            0.289         0.407         0.521         0.371         0.452


           SAMPLE TETRACHORIC CORRELATIONS
              V11           V12
              ________      ________
 V12            0.606


THE MODEL ESTIMATION TERMINATED NORMALLY


MODEL FIT INFORMATION

Number of Free Parameters                       36

Chi-Square Test of Model Fit

          Value                             80.496*
          Degrees of Freedom                    42
          P-Value                           0.0003

*   The chi-square value for MLM, MLMV, MLR, ULSMV, WLSM and WLSMV cannot be used
    for chi-square difference testing in the regular way.  MLM, MLR and WLSM
    chi-square difference testing is described on the Mplus website.  MLMV, WLSMV,
    and ULSMV difference testing is done using the DIFFTEST option.

RMSEA (Root Mean Square Error Of Approximation)

          Estimate                           0.043
          90 Percent C.I.                    0.028  0.057
          Probability RMSEA <= .05           0.787

CFI/TLI

          CFI                                0.987
          TLI                                0.980

Chi-Square Test of Model Fit for the Baseline Model

          Value                           3111.723
          Degrees of Freedom                    66
          P-Value                           0.0000

WRMR (Weighted Root Mean Square Residual)

          Value                              0.775


MODEL RESULTS

                                                    Two-Tailed
                    Estimate       S.E.  Est./S.E.    P-Value

 F1       BY
    V1                 0.594      0.083      7.181      0.000
    V2                 0.932      0.080     11.683      0.000
    V3                 0.876      0.066     13.254      0.000
    V4                 0.549      0.073      7.536      0.000
    V5                 0.673      0.069      9.734      0.000
    V6                 0.747      0.060     12.389      0.000
    V7                 0.296      0.081      3.659      0.000
    V8                 0.232      0.069      3.344      0.001
    V9                 0.203      0.085      2.400      0.016
    V10                0.433      0.070      6.186      0.000
    V11               -0.040      0.100     -0.403      0.687
    V12               -0.375      0.074     -5.054      0.000

 F2       BY
    V1                -0.076      0.084     -0.907      0.365
    V2                -0.152      0.075     -2.010      0.044
    V3                -0.088      0.074     -1.182      0.237
    V4                 0.409      0.064      6.355      0.000
    V5                 0.297      0.062      4.793      0.000
    V6                 0.169      0.068      2.495      0.013
    V7                 0.474      0.074      6.422      0.000
    V8                 0.580      0.067      8.604      0.000
    V9                 0.499      0.072      6.923      0.000
    V10                0.481      0.072      6.654      0.000
    V11                0.749      0.082      9.093      0.000
    V12                1.001      0.082     12.137      0.000

 F2       WITH
    F1                 0.560      0.048     11.644      0.000

 V4       WITH
    V5                 0.178      0.050      3.557      0.000

 Thresholds
    V1$1              -0.705      0.061    -11.464      0.000
    V2$1              -1.340      0.079    -16.991      0.000
    V3$1              -0.855      0.064    -13.306      0.000
    V4$1              -0.929      0.066    -14.110      0.000
    V5$1              -1.061      0.069    -15.326      0.000
    V6$1              -0.718      0.062    -11.634      0.000
    V7$1              -0.528      0.059     -8.949      0.000
    V8$1              -0.205      0.057     -3.624      0.000
    V9$1              -0.184      0.056     -3.266      0.001
    V10$1              0.267      0.057      4.695      0.000
    V11$1              0.367      0.058      6.387      0.000
    V12$1              0.455      0.058      7.805      0.000

 Variances
    F1                 1.000      0.000    999.000    999.000
    F2                 1.000      0.000    999.000    999.000


STANDARDIZED MODEL RESULTS


STDYX Standardization

                                                    Two-Tailed
                    Estimate       S.E.  Est./S.E.    P-Value

 F1       BY
    V1                 0.594      0.083      7.181      0.000
    V2                 0.932      0.080     11.683      0.000
    V3                 0.876      0.066     13.254      0.000
    V4                 0.549      0.073      7.536      0.000
    V5                 0.673      0.069      9.734      0.000
    V6                 0.747      0.060     12.389      0.000
    V7                 0.296      0.081      3.659      0.000
    V8                 0.232      0.069      3.344      0.001
    V9                 0.203      0.085      2.400      0.016
    V10                0.433      0.070      6.186      0.000
    V11               -0.040      0.100     -0.403      0.687
    V12               -0.375      0.074     -5.054      0.000

 F2       BY
    V1                -0.076      0.084     -0.907      0.365
    V2                -0.152      0.075     -2.010      0.044
    V3                -0.088      0.074     -1.182      0.237
    V4                 0.409      0.064      6.355      0.000
    V5                 0.297      0.062      4.793      0.000
    V6                 0.169      0.068      2.495      0.013
    V7                 0.474      0.074      6.422      0.000
    V8                 0.580      0.067      8.604      0.000
    V9                 0.499      0.072      6.923      0.000
    V10                0.481      0.072      6.654      0.000
    V11                0.749      0.082      9.093      0.000
    V12                1.001      0.082     12.137      0.000

 F2       WITH
    F1                 0.560      0.048     11.644      0.000

 V4       WITH
    V5                 0.695      0.092      7.576      0.000

 Thresholds
    V1$1              -0.705      0.061    -11.464      0.000
    V2$1              -1.340      0.079    -16.991      0.000
    V3$1              -0.855      0.064    -13.306      0.000
    V4$1              -0.929      0.066    -14.110      0.000
    V5$1              -1.061      0.069    -15.326      0.000
    V6$1              -0.718      0.062    -11.634      0.000
    V7$1              -0.528      0.059     -8.949      0.000
    V8$1              -0.205      0.057     -3.624      0.000
    V9$1              -0.184      0.056     -3.266      0.001
    V10$1              0.267      0.057      4.695      0.000
    V11$1              0.367      0.058      6.387      0.000
    V12$1              0.455      0.058      7.805      0.000

 Variances
    F1                 1.000      0.000    999.000    999.000
    F2                 1.000      0.000    999.000    999.000


STDY Standardization

                                                    Two-Tailed
                    Estimate       S.E.  Est./S.E.    P-Value

 F1       BY
    V1                 0.594      0.083      7.181      0.000
    V2                 0.932      0.080     11.683      0.000
    V3                 0.876      0.066     13.254      0.000
    V4                 0.549      0.073      7.536      0.000
    V5                 0.673      0.069      9.734      0.000
    V6                 0.747      0.060     12.389      0.000
    V7                 0.296      0.081      3.659      0.000
    V8                 0.232      0.069      3.344      0.001
    V9                 0.203      0.085      2.400      0.016
    V10                0.433      0.070      6.186      0.000
    V11               -0.040      0.100     -0.403      0.687
    V12               -0.375      0.074     -5.054      0.000

 F2       BY
    V1                -0.076      0.084     -0.907      0.365
    V2                -0.152      0.075     -2.010      0.044
    V3                -0.088      0.074     -1.182      0.237
    V4                 0.409      0.064      6.355      0.000
    V5                 0.297      0.062      4.793      0.000
    V6                 0.169      0.068      2.495      0.013
    V7                 0.474      0.074      6.422      0.000
    V8                 0.580      0.067      8.604      0.000
    V9                 0.499      0.072      6.923      0.000
    V10                0.481      0.072      6.654      0.000
    V11                0.749      0.082      9.093      0.000
    V12                1.001      0.082     12.137      0.000

 F2       WITH
    F1                 0.560      0.048     11.644      0.000

 V4       WITH
    V5                 0.695      0.092      7.576      0.000

 Thresholds
    V1$1              -0.705      0.061    -11.464      0.000
    V2$1              -1.340      0.079    -16.991      0.000
    V3$1              -0.855      0.064    -13.306      0.000
    V4$1              -0.929      0.066    -14.110      0.000
    V5$1              -1.061      0.069    -15.326      0.000
    V6$1              -0.718      0.062    -11.634      0.000
    V7$1              -0.528      0.059     -8.949      0.000
    V8$1              -0.205      0.057     -3.624      0.000
    V9$1              -0.184      0.056     -3.266      0.001
    V10$1              0.267      0.057      4.695      0.000
    V11$1              0.367      0.058      6.387      0.000
    V12$1              0.455      0.058      7.805      0.000

 Variances
    F1                 1.000      0.000    999.000    999.000
    F2                 1.000      0.000    999.000    999.000


STD Standardization

                                                    Two-Tailed
                    Estimate       S.E.  Est./S.E.    P-Value

 F1       BY
    V1                 0.594      0.083      7.181      0.000
    V2                 0.932      0.080     11.683      0.000
    V3                 0.876      0.066     13.254      0.000
    V4                 0.549      0.073      7.536      0.000
    V5                 0.673      0.069      9.734      0.000
    V6                 0.747      0.060     12.389      0.000
    V7                 0.296      0.081      3.659      0.000
    V8                 0.232      0.069      3.344      0.001
    V9                 0.203      0.085      2.400      0.016
    V10                0.433      0.070      6.186      0.000
    V11               -0.040      0.100     -0.403      0.687
    V12               -0.375      0.074     -5.054      0.000

 F2       BY
    V1                -0.076      0.084     -0.907      0.365
    V2                -0.152      0.075     -2.010      0.044
    V3                -0.088      0.074     -1.182      0.237
    V4                 0.409      0.064      6.355      0.000
    V5                 0.297      0.062      4.793      0.000
    V6                 0.169      0.068      2.495      0.013
    V7                 0.474      0.074      6.422      0.000
    V8                 0.580      0.067      8.604      0.000
    V9                 0.499      0.072      6.923      0.000
    V10                0.481      0.072      6.654      0.000
    V11                0.749      0.082      9.093      0.000
    V12                1.001      0.082     12.137      0.000

 F2       WITH
    F1                 0.560      0.048     11.644      0.000

 V4       WITH
    V5                 0.178      0.050      3.557      0.000

 Thresholds
    V1$1              -0.705      0.061    -11.464      0.000
    V2$1              -1.340      0.079    -16.991      0.000
    V3$1              -0.855      0.064    -13.306      0.000
    V4$1              -0.929      0.066    -14.110      0.000
    V5$1              -1.061      0.069    -15.326      0.000
    V6$1              -0.718      0.062    -11.634      0.000
    V7$1              -0.528      0.059     -8.949      0.000
    V8$1              -0.205      0.057     -3.624      0.000
    V9$1              -0.184      0.056     -3.266      0.001
    V10$1              0.267      0.057      4.695      0.000
    V11$1              0.367      0.058      6.387      0.000
    V12$1              0.455      0.058      7.805      0.000

 Variances
    F1                 1.000      0.000    999.000    999.000
    F2                 1.000      0.000    999.000    999.000


R-SQUARE

    Observed                                        Two-Tailed   Residual
    Variable        Estimate       S.E.  Est./S.E.    P-Value    Variance

    V1                 0.308      0.068      4.508      0.000      0.692
    V2                 0.734      0.105      6.954      0.000      0.266
    V3                 0.689      0.073      9.413      0.000      0.311
    V4                 0.720      0.061     11.767      0.000      0.280
    V5                 0.765      0.068     11.316      0.000      0.235
    V6                 0.728      0.060     12.039      0.000      0.272
    V7                 0.470      0.060      7.837      0.000      0.530
    V8                 0.541      0.058      9.325      0.000      0.459
    V9                 0.404      0.058      7.000      0.000      0.596
    V10                0.652      0.061     10.714      0.000      0.348
    V11                0.529      0.074      7.114      0.000      0.471
    V12                0.722      0.125      5.752      0.000      0.278


QUALITY OF NUMERICAL RESULTS

     Condition Number for the Information Matrix              0.217E-02
       (ratio of smallest to largest eigenvalue)


DIAGRAM INFORMATION

  Use View Diagram under the Diagram menu in the Mplus Editor to view the diagram.
  If running Mplus from the Mplus Diagrammer, the diagram opens automatically.

  Diagram output
    c:\users\usuario\dropbox\rotacion_bifactor\congresos\imps2019\travel intelligence\mplus\with cor

     Beginning Time:  08:58:14
        Ending Time:  08:58:15
       Elapsed Time:  00:00:01


MUTHEN & MUTHEN
3463 Stoner Ave.
Los Angeles, CA  90066

Tel: (310) 391-9971
Fax: (310) 391-8971
Web: www.StatModel.com
Support: Support@StatModel.com

Copyright (c) 1998-2012 Muthen & Muthen
